# Supplementary material for: Precision targeting of β-catenin induces tumor reprogramming and immunity in hepatocellular cancers
Source: Nat Commun. 2025 May 30;16:5009. doi: 10.1038/s41467-025-60457-2 (PMC12122713; doi:10.1038/s41467-025-60457-2)
Supplement: Supplementary file 4 — Source Data [file 41467_2025_60457_MOESM4_ESM.xlsx]

## Sheet: Figure 1
	Figure 1B								Figure 1E			Figure 1F			Figure 1G			Figure 1J			Figure 1K			Figure 1L			Figue 1O			Figure 1P			Figure 1Q
	#Multicellular Organoids								Drug	Liver Weight (g)		Drug	LW/BW ratio (%)		Drug	%GS+ Area		Drug	Liver Weight (g)		Drug	LW/BW ratio (%)		Drug	%GS+ Area		Drug	Liver Weight (g)		Drug	LW/BW ratio (%)		Drug	%GS+ Area
		LNP-CTRL			LNP-CTNNB1				LNP-CTRL	5.7874		LNP-CTRL	18.88		LNP-CTRL	34.4693		LNP-CTRL	9.1		LNP-CTRL	29.21		LNP-CTRL	31.295		LNP-CTRL	5.7247		LNP-CTRL	18.14		LNP-CTRL	32.5102
	Baseline	93	81	85	84	76	81		LNP-CTRL	5.63		LNP-CTRL	20.32		LNP-CTRL	49.7714		LNP-CTRL	9.85		LNP-CTRL	30.17		LNP-CTRL	36.7267		LNP-CTRL	3.5		LNP-CTRL	10.79		LNP-CTRL	28.206
	48h	88	94	79	35	53	44		LNP-CTRL	6.38		LNP-CTRL	21.92		LNP-CTRL	42.6157		LNP-CTRL	7.35		LNP-CTRL	23.9		LNP-CTRL	45.116		LNP-CTRL	8.8		LNP-CTRL	25.21		LNP-CTRL	35.9737
	72h	105	111	101	41	21	46		LNP-CTRL	9.0887		LNP-CTRL	30.83		LNP-CTRL	42.6735		LNP-CTNNB1; 1mg/kg	0.9		LNP-CTNNB1; 1mg/kg	3.17		LNP-CTNNB1; 1mg/kg	2.765		LNP-CTRL	7.3		LNP-CTRL	24.66		LNP-CTNNB1; 1mg/kg	3.02775
									LNP-CTRL	8.5379		LNP-CTRL	28.58		LNP-CTRL	41.231		LNP-CTNNB1; 1mg/kg	1.25		LNP-CTNNB1; 1mg/kg	4.56		LNP-CTNNB1; 1mg/kg	3.332		LNP-CTNNB1; 1mg/kg	0.95		LNP-CTNNB1; 1mg/kg	3.45		LNP-CTNNB1; 1mg/kg	5.069
	Diameter of Organoids								LNP-CTRL	11.7763		LNP-CTRL	34.68		LNP-CTNNB1; 1mg/kg	2.512		LNP-CTNNB1; 1mg/kg	1.3		LNP-CTNNB1; 1mg/kg	3.92		LNP-CTNNB1; 1mg/kg	4.80767		LNP-CTNNB1; 1mg/kg	0.9		LNP-CTNNB1; 1mg/kg	3.7		LNP-CTNNB1; 1mg/kg	3.7455
		LNP-CTRL			LNP-CTNNB1				LNP-CTNNB1; 1mg/kg	1.1127		LNP-CTNNB1; 1mg/kg	3.69		LNP-CTNNB1; 1mg/kg	4.753		LNP-CTNNB1; 1mg/kg	0.9964		LNP-CTNNB1; 1mg/kg	3.63		LNP-CTNNB1; 1mg/kg	2.92		LNP-CTNNB1; 1mg/kg	0.95		LNP-CTNNB1; 1mg/kg	3.31
	Baseline	57.3112	49.8724	53.112	62.0122	50.9582	53.1228		LNP-CTNNB1; 1mg/kg	1.3677		LNP-CTNNB1; 1mg/kg	4.6		LNP-CTNNB1; 1mg/kg	1.444		LNP-CTNNB1; 1mg/kg	0.9332		LNP-CTNNB1; 1mg/kg	3.61		LNP-CTNNB1; 1mg/kg	3.4805
	48h	54.1556	51.6788	54.7374	29.1136	34.1092	28.9408		LNP-CTNNB1; 1mg/kg	1.6836		LNP-CTNNB1; 1mg/kg	5.06		LNP-CTNNB1; 1mg/kg	5.98875		LNP-CTNNB1; 1mg/kg	1.1596		LNP-CTNNB1; 1mg/kg	3.84		LNP-CTNNB1; 1mg/kg	5.18067
	72h	50.3556	49.724	62.1954	32.1026	22.3942	28.3502		LNP-CTNNB1; 1mg/kg	1.4224		LNP-CTNNB1; 1mg/kg	5.07					LNP-CTNNB1; 1mg/kg	1.2884		LNP-CTNNB1; 1mg/kg	4.2
	#Mulitcellular Organoids, Baseline				Diameter of Organoids, Baseline				Unpaired t test			Unpaired t test			Unpaired t test			Unpaired t test			Unpaired t test			Unpaired t test			Unpaired t test			Unpaired t test			Unpaired t test
	Unpaired t test				Unpaired t test				P value	0.0008		P value	0.0002		P value	<0.0001		P value	<0.0001		P value	<0.0001		P value	<0.0001		P value	0.0101		P value	0.0098		P value	0.0003
	P value	0.229			P value	0.655			P value summary	***		P value summary	***		P value summary	****		P value summary	****		P value summary	****		P value summary	****		P value summary	*		P value summary	**		P value summary	***
	P value summary	ns			P value summary	ns			Significantly different (P < 0.05)?	Yes		Significantly different (P < 0.05)?	Yes		Significantly different (P < 0.05)?	Yes		Significantly different (P < 0.05)?	Yes		Significantly different (P < 0.05)?	Yes		Significantly different (P < 0.05)?	Yes		Significantly different (P < 0.05)?	Yes		Significantly different (P < 0.05)?	Yes		Significantly different (P < 0.05)?	Yes
	Significantly different (P < 0.05)?	No			Significantly different (P < 0.05)?	No			One- or two-tailed P value?	Two-tailed		One- or two-tailed P value?	Two-tailed		One- or two-tailed P value?	Two-tailed		One- or two-tailed P value?	Two-tailed		One- or two-tailed P value?	Two-tailed		One- or two-tailed P value?	Two-tailed		One- or two-tailed P value?	Two-tailed		One- or two-tailed P value?	Two-tailed		One- or two-tailed P value?	Two-tailed
	One- or two-tailed P value?	Two-tailed			One- or two-tailed P value?	Two-tailed			t, df	t=5.271, df=8		t, df	t=6.490, df=8		t, df	t=13.25, df=7		t, df	t=16.83, df=8		t, df	t=20.00, df=8		t, df	t=12.58, df=7		t, df	t=4.025, df=5		t, df	t=4.057, df=5		t, df	t=12.17, df=4
	t, df	t=1.419, df=4			t, df	t=0.4820, df=4
	#Multicellular Organoids, 48h				Diameter of Organoids, 48h
	Unpaired t test				Unpaired t test
	P value	0.0032			P value	0.0003
	P value summary	**			P value summary	***
	Significantly different (P < 0.05)?	Yes			Significantly different (P < 0.05)?	Yes
	One- or two-tailed P value?	Two-tailed			One- or two-tailed P value?	Two-tailed
	t, df	t=6.340, df=4			t, df	t=11.77, df=4
	#Multicellular Organoids, 72h				Diameter of Organoids, 72h
	Unpaired t test				Unpaired t test
	P value	0.001			P value	0.0059
	P value summary	**			P value summary	**
	Significantly different (P < 0.05)?	Yes			Significantly different (P < 0.05)?	Yes
	One- or two-tailed P value?	Two-tailed			One- or two-tailed P value?	Two-tailed
	t, df	t=8.525, df=4			t, df	t=5.356, df=4

## Sheet: Supplementary Figure 1
	Supplementary Figure 1C			Supplementary Figure 1D			Supplementary Figure 1F, %GS Area			Supplementary Figure 1F, %Myc-tag Area			Supplementary Figure 1F, %CyclinD1 Area			Supplementary Figure 1I								Figure S1J
	Drug	Liver Weight (g)		Drug	LW/BW ratio		LNP-CTRL	5.8915		LNP-CTRL	0.7085		LNP-CTRL	2.126		Drug	Liver Weight (g)	LW/BW ratio						Drug	ALT	AST	ALKP
	LNP-CTRL	1.45		LNP-CTRL	4.73856		LNP-CTRL	5.9798		LNP-CTRL	0.4605		LNP-CTRL	2.3073		PBS	1.55	5.66728						PBS	428	251	92
	LNP-CTRL	1.55		LNP-CTRL	5.00808		LNP-CTRL	4.38917		LNP-CTNNB1; 3mg/kg	0.005		LNP-CTRL	1.5018		PBS	1.75	5.91216						PBS	223	189	64
	LNP-CTRL	1.45		LNP-CTRL	4.59588		LNP-CTNNB1; 3mg/kg	0.0678		LNP-CTNNB1; 3mg/kg	0.00525		LNP-CTNNB1; 3mg/kg	0.404167		PBS	1.7	5.58292						PBS	87	104	66
	LNP-CTNNB1; 3mg/kg	1.05		LNP-CTNNB1; 3mg/kg	4.03071		LNP-CTNNB1; 3mg/kg	0.03522					LNP-CTNNB1; 3mg/kg	0.690667		LNP-CTRL	1.85	6.44599						LNP-CTRL	169	123	108
	LNP-CTNNB1; 3mg/kg	0.85		LNP-CTNNB1; 3mg/kg	3.64026		LNP-CTNNB1; 3mg/kg	0.001186					LNP-CTNNB1; 3mg/kg	0.493833		LNP-CTRL	2.05	7.40072						LNP-CTRL	155	118	142
	LNP-CTNNB1; 3mg/kg	0.95		LNP-CTNNB1; 3mg/kg	3.90946											LNP-CTRL	1.6	5.37815						LNP-CTRL	162	118	98
																LNP-CTNNB1; 3mg/kg	1.3	5.06823						LNP-CTNNB1; 3mg/kg	437	255	146
	Unpaired t test			Unpaired t test			Unpaired t test			Unpaired t test			Unpaired t test			LNP-CTNNB1; 3mg/kg	1.1	4.0367						LNP-CTNNB1; 3mg/kg	225	211	136
	P value	0.0013		P value	0.0053		P value	0.0005		P value	0.0429		P value	0.005		LNP-CTNNB1; 3mg/kg	1.1	4.04412						LNP-CTNNB1; 3mg/kg	148	108	122
	P value summary	**		P value summary	**		P value summary	***		P value summary	*		P value summary	**
	Significantly different (P < 0.05)?	Yes		Significantly different (P < 0.05)?	Yes		Significantly different (P < 0.05)?	Yes		Significantly different (P < 0.05)?	Yes		Significantly different (P < 0.05)?	Yes		Liver Weights								ALKP
	One- or two-tailed P value?	Two-tailed		One- or two-tailed P value?	Two-tailed		One- or two-tailed P value?	Two-tailed		One- or two-tailed P value?	Two-tailed		One- or two-tailed P value?	Two-tailed		Tukey's multiple comparisons test	Mean Diff.	95.00% CI of diff.	Below threshold?	Summary	Adjusted P Value			Tukey's multiple comparisons test	Mean Diff.	95.00% CI of diff.	Below threshold?	Summary	Adjusted P Value
	t, df	t=8.000, df=4		t, df	t=5.510, df=4		t, df	t=10.43, df=4		t, df	t=4.672, df=2		t, df	t=5.611, df=4		PBS vs. LNP-CTRL	-0.1667	-0.5628 to 0.2294	No	ns	0.4497	A-B		PBS vs. LNP-CTRL	-42	-85.90 to 1.903	No	ns	0.059	A-B
																PBS vs. LNP-CTNNB1	0.5	0.1039 to 0.8961	Yes	*	0.0193	A-C		PBS vs. LNP-CTNNB1	-60.67	-104.6 to -16.76	Yes	*	0.0129	A-C
																LNP-CTRL vs. LNP-CTNNB1	0.6667	0.2706 to 1.063	Yes	**	0.005	B-C		LNP-CTRL vs. LNP-CTNNB1	-18.67	-62.57 to 25.24	No	ns	0.4431	B-C
																LW/BW								ALT
																Tukey's multiple comparisons test	Mean Diff.	95.00% CI of diff.	Below threshold?	Summary	Adjusted P Value			Tukey's multiple comparisons test	Mean Diff.	95.00% CI of diff.	Below threshold?	Summary	Adjusted P Value
																PBS vs. LNP-CTRL	-0.6875	-2.402 to 1.027	No	ns	0.4799	A-B		PBS vs. LNP-CTRL	84	-245.6 to 413.6	No	ns	0.7268	A-B
																PBS vs. LNP-CTNNB1	1.338	-0.3768 to 3.052	No	ns	0.1169	A-C		PBS vs. LNP-CTNNB1	-24	-353.6 to 305.6	No	ns	0.973	A-C
																LNP-CTRL vs. LNP-CTNNB1	2.025	0.3107 to 3.740	Yes	*	0.0257	B-C		LNP-CTRL vs. LNP-CTNNB1	-108	-437.6 to 221.6	No	ns	0.6004	B-C
																								AST
																								Tukey's multiple comparisons test	Mean Diff.	95.00% CI of diff.	Below threshold?	Summary	Adjusted P Value
																								PBS vs. LNP-CTRL	61.67	-91.04 to 214.4	No	ns	0.4755	A-B
																								PBS vs. LNP-CTNNB1	-10	-162.7 to 142.7	No	ns	0.9781	A-C
																								LNP-CTRL vs. LNP-CTNNB1	-71.67	-224.4 to 81.04	No	ns	0.3809	B-C

## Sheet: Supplementary Figure 2
	Supplementary Figure 2C							Supplementary Figure 2D
	Drug	Liver Weight (g)						Drug	LW/BW ratio
	LNP-CTRL	5.4						LNP-CTRL	16.14
	LNP-CTRL	4.9						LNP-CTRL	14.52
	LNP-CTRL	6.05						LNP-CTRL	22.71
	LNP-CTRL	3.65						LNP-CTRL	12.01
	LNP-CTRL	5.7						LNP-CTRL	17.84
	LNP-CTNNB1; 3mg/kg	1.1						LNP-CTNNB1; 3mg/kg	4.32
	LNP-CTNNB1; 3mg/kg	1.3						LNP-CTNNB1; 3mg/kg	4.94
	LNP-CTNNB1; 3mg/kg	1.05						LNP-CTNNB1; 3mg/kg	3.38
	LNP-CTNNB1; 3mg/kg	1.05						LNP-CTNNB1; 3mg/kg	3.87
	LNP-CTNNB1; 1mg/kg	1.0979						LNP-CTNNB1; 1mg/kg	3.27
	LNP-CTNNB1; 1mg/kg	1.2053						LNP-CTNNB1; 1mg/kg	3.71
	LNP-CTNNB1; 1mg/kg	1.0839						LNP-CTNNB1; 1mg/kg	3.45
	LNP-CTNNB1; 0.3mg/kg	1.3401						LNP-CTNNB1; 0.3mg/kg	4.46
	LNP-CTNNB1; 0.3mg/kg	1.1835						LNP-CTNNB1; 0.3mg/kg	3.75
	LNP-CTNNB1; 0.3mg/kg	1.2654						LNP-CTNNB1; 0.3mg/kg	4.4
	LNP-CTNNB1; 0.1mg/kg	1.5148						LNP-CTNNB1; 0.1mg/kg	4.63
	LNP-CTNNB1; 0.1mg/kg	1.1918						LNP-CTNNB1; 0.1mg/kg	3.82
	LNP-CTNNB1; 0.1mg/kg	1.5015						LNP-CTNNB1; 0.1mg/kg	4.11
	LNP-CTNNB1; 0.1mg/kg	1.4448						LNP-CTNNB1; 0.1mg/kg	4.78
	LNP-CTNNB1; 0.03mg/kg	3.1532						LNP-CTNNB1; 0.03mg/kg	10.13
	LNP-CTNNB1; 0.03mg/kg	4.0428						LNP-CTNNB1; 0.03mg/kg	12.62
	LNP-CTNNB1; 0.03mg/kg	3.4021						LNP-CTNNB1; 0.03mg/kg	10.02
	Tukey's multiple comparisons test	Mean Diff.	95.00% CI of diff.	Below threshold?	Summary	Adjusted P Value		Tukey's multiple comparisons test	Mean Diff.	95.00% CI of diff.	Below threshold?	Summary	Adjusted P Value
	LNP-CTRL vs. 3mg/kg	4.015	2.929 to 5.101	Yes	****	<0.0001	A-B	LNP-CTRL vs. 3mg/kg	12.52	7.959 to 17.07	Yes	****	<0.0001	A-B
	LNP-CTRL vs. 1mg/kg	4.011	2.829 to 5.193	Yes	****	<0.0001	A-C	LNP-CTRL vs. 1mg/kg	13.17	8.206 to 18.13	Yes	****	<0.0001	A-C
	LNP-CTRL vs. 0.3mg/kg	3.877	2.695 to 5.059	Yes	****	<0.0001	A-D	LNP-CTRL vs. 0.3mg/kg	12.44	7.479 to 17.40	Yes	****	<0.0001	A-D
	LNP-CTRL vs. 0.1mg/kg	3.727	2.641 to 4.813	Yes	****	<0.0001	A-E	LNP-CTRL vs. 0.1mg/kg	12.31	7.752 to 16.87	Yes	****	<0.0001	A-E
	LNP-CTRL vs. 0.03mg/kg	1.607	0.4249 to 2.790	Yes	**	0.0052	A-F	LNP-CTRL vs. 0.03mg/kg	5.721	0.7595 to 10.68	Yes	*	0.0192	A-F
	3mg/kg vs. 1mg/kg	-0.004033	-1.241 to 1.233	No	ns	>0.9999	B-C	3mg/kg vs. 1mg/kg	0.6508	-4.538 to 5.839	No	ns	0.9983	B-C
	3mg/kg vs. 0.3mg/kg	-0.138	-1.375 to 1.099	No	ns	0.999	B-D	3mg/kg vs. 0.3mg/kg	-0.07583	-5.264 to 5.113	No	ns	>0.9999	B-D
	3mg/kg vs. 0.1mg/kg	-0.2882	-1.433 to 0.8567	No	ns	0.9612	B-E	3mg/kg vs. 0.1mg/kg	-0.2075	-5.011 to 4.596	No	ns	>0.9999	B-E
	3mg/kg vs. 0.03mg/kg	-2.408	-3.644 to -1.171	Yes	***	0.0001	B-F	3mg/kg vs. 0.03mg/kg	-6.796	-11.98 to -1.607	Yes	**	0.0071	B-F
	1mg/kg vs. 0.3mg/kg	-0.134	-1.456 to 1.188	No	ns	0.9994	C-D	1mg/kg vs. 0.3mg/kg	-0.7267	-6.273 to 4.820	No	ns	0.9979	C-D
	1mg/kg vs. 0.1mg/kg	-0.2842	-1.521 to 0.9524	No	ns	0.9736	C-E	1mg/kg vs. 0.1mg/kg	-0.8583	-6.047 to 4.330	No	ns	0.9939	C-E
	1mg/kg vs. 0.03mg/kg	-2.404	-3.726 to -1.082	Yes	***	0.0003	C-F	1mg/kg vs. 0.03mg/kg	-7.447	-12.99 to -1.900	Yes	**	0.0057	C-F
	0.3mg/kg vs. 0.1mg/kg	-0.1502	-1.387 to 1.086	No	ns	0.9986	D-E	0.3mg/kg vs. 0.1mg/kg	-0.1317	-5.320 to 5.057	No	ns	>0.9999	D-E
	0.3mg/kg vs. 0.03mg/kg	-2.27	-3.592 to -0.9477	Yes	***	0.0005	D-F	0.3mg/kg vs. 0.03mg/kg	-6.72	-12.27 to -1.173	Yes	*	0.0133	D-F
	0.1mg/kg vs. 0.03mg/kg	-2.119	-3.356 to -0.8829	Yes	***	0.0006	E-F	0.1mg/kg vs. 0.03mg/kg	-6.588	-11.78 to -1.400	Yes	**	0.0091	E-F

## Sheet: Supplementary Figure 4
	Supplementary Figure 4C			Supplementary Figure 4D			Supplementary Figure 4I
	Drug	Liver Weight (g)		Drug	LW/BW ratio		ID	Plasmid	W.P.I.
	LNP-CTRL	3.9296		LNP-CTRL	11.71		216	AKT(10)+N-Ras(10)+185(60)+SB(3.2)	5.85714
	LNP-CTRL	5.8156		LNP-CTRL	16.66		226	AKT(10)+N-Ras(10)+185(60)+SB(3.2)	7.42857
	LNP-CTRL	6.6035		LNP-CTRL	21.06		244	AKT(10)+N-Ras(10)+185(60)+SB(3.2)	8.42857
	LNP-CTRL	4.3668		LNP-CTRL	12.71		253	AKT(10)+N-Ras(10)+185(60)+SB(3.2)	9
	LNP-CTNNB1; 1mg/kg	2.0786		LNP-CTNNB1; 1mg/kg	6.62		258	AKT(10)+N-Ras(10)+CRE(60)+SB(3.2)	9.42857
	LNP-CTNNB1; 1mg/kg	1.5275		LNP-CTNNB1; 1mg/kg	4.28		288	AKT(10)+N-Ras(10)+CRE(60)+SB(3.2)	12.5714
	LNP-CTNNB1; 1mg/kg	1.4493		LNP-CTNNB1; 1mg/kg	4.79		295	AKT(10)+N-Ras(10)+CRE(60)+SB(3.2)	15.4286
	LNP-CTNNB1; 1mg/kg	1.3205		LNP-CTNNB1; 1mg/kg	4.6		296	AKT(10)+N-Ras(10)+CRE(60)+SB(3.2)	15.4286
							310	AKT(10)+N-Ras(10)+CRE(60)+SB(3.2)	17.4286
	Unpaired t test			Unpaired t test
	P value	0.0014		P value	0.0031
	P value summary	**		P value summary	**		Log-rank (Mantel-Cox) test
	Significantly different (P < 0.05)?	Yes		Significantly different (P < 0.05)?	Yes		Chi square	9.03
	One- or two-tailed P value?	Two-tailed		One- or two-tailed P value?	Two-tailed		df	1
	t, df	t=5.559, df=6		t, df	t=4.770, df=6		P value	0.0027
							P value summary	**
							Are the survival curves sig different?	Yes

## Sheet: Supplementary Figure 5
	Supplementary Figure 5A			Supplementary Figure 5C				Supplementary Figure 5E			Supplementary Figure 5G
	Drug	LW/BW ratio		Drug	Dead/Alive	Survival in Days		Drug	LW/BW ratio		Drug	Dead/Alive	Survival in Days
	LNP-CTRL	30.63		LNP-CTRL	1	74		LNP-CTRL	36.94		LNP-CTRL	1	52
	LNP-CTRL	30.94		LNP-CTRL	1	74		LNP-CTRL	29.09		LNP-CTRL	1	52
	LNP-CTRL	33.56		LNP-CTRL	1	74		LNP-CTRL	40.82		LNP-CTRL	1	52
	LNP-CTNNB1; 1mg/kg	27.72		LNP-CTRL	1	70		LNP-CTRL	45.29		LNP-CTRL	1	52
	LNP-CTNNB1; 1mg/kg	31.96		LNP-CTNNB1; 1mg/kg	1	160		LNP-CTNNB1; 1mg/kg	33.93		LNP-CTNNB1; 1mg/kg	1	104
	LNP-CTNNB1; 1mg/kg	16.41		LNP-CTNNB1; 1mg/kg	1	158		LNP-CTNNB1; 1mg/kg	28.09		LNP-CTNNB1; 1mg/kg	1	116
	LNP-CTNNB1; 1mg/kg	25.46		LNP-CTNNB1; 1mg/kg	1	160		LNP-CTNNB1; 1mg/kg	25.04		LNP-CTNNB1; 1mg/kg	1	116
				LNP-CTNNB1; 1mg/kg	1	158		LNP-CTNNB1; 1mg/kg	36.21		LNP-CTNNB1; 1mg/kg	1	112
				LNP-CTNNB1; 1mg/kg	1	151		LNP-CTNNB1; 1mg/kg	26.89		LNP-CTNNB1; 1mg/kg	1	104
	Unpaired t test			LNP-CTNNB1; 1mg/kg	1	151		LNP-CTNNB1; 1mg/kg	37.71		LNP-CTNNB1; 1mg/kg	1	115
	P value	0.1713						LNP-CTNNB1; 1mg/kg	22.24		LNP-CTNNB1; 1mg/kg	1	115
	P value summary	ns		Log-rank (Mantel-Cox) test				LNP-CTNNB1; 1mg/kg	32.42		LNP-CTNNB1; 1mg/kg	1	115
	Significantly different (P < 0.05)?	No		Chi square	9.135
	One- or two-tailed P value?	Two-tailed		df	1			Unpaired t test			Log-rank (Mantel-Cox) test
	t, df	t=1.597, df=5		P value	0.0025			P value	0.0615		Chi square	11
				P value summary	**			P value summary	ns		df	1
				Are the survival curves sig different?	Yes			Significantly different (P < 0.05)?	No		P value	0.0009
								One- or two-tailed P value?	Two-tailed		P value summary	***
								t, df	t=2.106, df=10		Are the survival curves sig different?	Yes

## Sheet: Figure 2
	Figure 2B				Figure 2C				Figure 2F Part 1				Figure 2J																						Figure 2K				Figure 2L
	Drug	Timepoint	LW/BW ratio (%)		Drug	Gene	FoldChange		Drug	Stain	#cells/hpf		Gene	Met.Bcat.CTRL.177	Met.Bcat.CTRL.179	Met.Bcat.CTRL.180	Met.Bcat.TREAT.181	Met.Bcat.TREAT.182	Met.Bcat.TREAT.183	Met.Bcat.TREAT.184	Met.Bcat.CTRL.177.1	Met.Bcat.CTRL.179.1	Met.Bcat.CTRL.180.1	Met.Bcat.TREAT.181.1	Met.Bcat.TREAT.182.1	Met.Bcat.TREAT.183.1	Met.Bcat.TREAT.184.1	baseMean	log2FoldChange	lfcsE	stat	pvalue	padj		Pathway	NES	P		Pathway	NES	P
	LNP-CTRL	3d	5.383		LNP-CTRL	Ctnnb1	1.1961		LNP-CTRL	Ki67	44.5		Glul	10585	8727	6706	720	841	840	829	13.2547	13.2367	12.7459	9.29521	9.56346	9.76813	9.53525	4343.49	-3.54935	0.154642	-22.9521	1.40528506866435e-116	4.93079398467605e-113		Cell cycle	-2.0299	0.000362713		Motor proteins	-2.26405	0.00011157
	LNP-CTRL	3d	5.926		LNP-CTRL	Ctnnb1	0.938438		LNP-CTRL	Ki67	55		Lgr5	160	120	98	2	2	0	0	7.21647	7.06302	6.66343	1.45543	1.48388	0	0	56.9992	-7.10939	0.765654	-9.28538	1.61126714374605e-20	5.65353359061894e-18		DNA replication	-1.94736	0.000244618		Cell cycle	-1.85727	0.000113033
	LNP-CTRL	3d	5.528		LNP-CTRL	Ctnnb1	0.890899		LNP-CTRL	Ki67	59		Axin2	158	117	86	6	6	9	9	7.19844	7.02677	6.47697	2.63857	2.67604	3.36902	3.17704	58.0367	-4.12786	0.369871	-11.1603	6.37889856507654e-29	3.89251484177605e-26		Homologous recombination	-1.76774	0.00123854		Oxidative phosphorylation	-1.65352	0.00347805
	LNP-CTRL	3d	5.479		LNP-CTNNB1	Ctnnb1	0.058856		LNP-CTNNB1	Ki67	11.5		Notum	590	455	492	200	157	250	212	9.09202	8.97789	8.97979	7.45317	7.1504	8.02357	7.57359	343.436	-1.44043	0.185484	-7.76578	8.11453438840732e-15	1.699813285691e-12		Wnt signaling pathway	-1.69715	0.000734754		Drug metabolism - cytochrome P450	-1.61087	0.0135066
	LNP-CTNNB1 (1mg/kg)	3d	4.542		LNP-CTNNB1	Ctnnb1	0.10212		LNP-CTNNB1	Ki67	8.5		Lect2	6592	5154	4357	241	168	143	172	12.5715	12.477	12.1239	7.7208	7.24743	7.2218	7.27369	2508	-5.02755	0.160312	-31.3611	6.8613E-216	4.8149E-212		Retinol metabolism	-1.67667	0.0015015		Metabolism of xenobiotics by cytochrome P450	-1.43938	0.0432735
	LNP-CTNNB1 (1mg/kg)	3d	5.361		LNP-CTNNB1	Ctnnb1	0.127922		LNP-CTNNB1	Ki67	9		Tnfrsf19	109	76	75	13	5	5	6	6.66725	6.41029	6.28189	3.62357	2.45746	2.62862	2.66971	42.6921	-3.71241	0.38389	-9.67051	4.02362818644869e-22	1.56865615546687e-19		Nitrogen metabolism	-1.60502	0.0221874		Fat digestion and absorption	-1.40969	0.0709569
	LNP-CTNNB1 (1mg/kg)	3d	10.066		LNP-CTRL	Glul	1.46917						Sp5	19	9	8	1	0	0	0	4.21272	3.45334	3.20055	0.903955	0	0	0	5.4219	-5.41431	1.24195	-4.35954	1.30336341724339e-05	0.000531765		Biosynthesis of unsaturated fatty acids	-1.59534	0.014013		DNA replication	-1.39922	0.0729329
	LNP-CTNNB1 (1mg/kg)	3d	4.702		LNP-CTRL	Glul	1.56374		Unpaired t test				Slc1a2	2289	2520	2572	53	35	26	34	11.046	11.445	11.3636	5.55989	5.02003	4.80522	4.97225	1137.36	-6.20804	0.189779	-32.7119	1.05831401059461e-234	1.48534371386954e-230		Fatty acid degradation	-1.45292	0.0301747		NF-kappa B signaling pathway	1.10076	0.232185
					LNP-CTRL	Glul	0.435275		P value	0.0006			Slc13a3	795	661	474	21	25	43	29	9.52158	9.51578	8.92613	4.27015	4.55228	5.5105	4.75067	305.765	-4.56347	0.25097	-18.1833	6.99288732734666e-74	1.40207390913301e-70		Fatty acid elongation	-1.38127	0.0850613		Th17 cell differentiation	1.22752	0.0928962
	Unpaired t test				LNP-CTNNB1	Glul	0.0793844		P value summary	***			Rhbg	283	245	166	23	23	45	27	8.03497	8.08725	7.41791	4.39488	4.43733	5.57468	4.65154	120.684	-3.08496	0.28842	-10.696	1.06213989244734e-26	5.32397621089231e-24		Necroptosis	1.24926	0.145117		Natural killer cell mediated cytotoxicity	1.35322	0.032634
	P value	0.6705			LNP-CTNNB1	Glul	0.0601622		Significantly different (P < 0.05)?	Yes			Oat	5326	5456	4644	1144	799	734	1096	12.2639	12.5592	12.2159	9.96238	9.48965	9.57376	9.93758	2842.06	-2.59853	0.150409	-17.2765	7.07557E-67	1.1034E-63		B cell receptor signaling pathway	1.24953	0.162088		Notch signaling pathway	1.35463	0.0509259
	P value summary	ns			LNP-CTNNB1	Glul	0.0791098		One- or two-tailed P value?	Two-tailed			Cyp2e1	51145	51755	56076	20091	17221	11135	17903	15.5271	15.8047	15.8095	14.0954	13.9176	13.4952	13.9661	32987.8	-1.83347	0.148396	-12.3552	4.56383447681415e-35	3.76784805188745e-32		Citrate cycle (TCA cycle)	1.33848	0.131755		ECM-receptor interaction	1.43	0.0147133
	Significantly different (P < 0.05)?	No			LNP-CTRL	Ccnd1	1.43727		t, df	t=9.761, df=4			Ccnd1	744	575	365	151	233	221	147	9.42606	9.31498	8.55002	7.05039	7.71665	7.84642	7.04869	355.701	-1.69087	0.245213	-6.89551	5.3671517378203e-12	7.92926048845346e-10		Glycolysis / Gluconeogenesis	1.42308	0.072466
	One- or two-tailed P value?	Two-tailed			LNP-CTRL	Ccnd1	1.09303						Nkd1	171	123	64	28	24	28	39	7.31177	7.09838	6.05626	4.66638	4.49595	4.90844	5.16428	69.602	-2.12756	0.323801	-6.57058	5.01208860228627e-11	6.69949176505598e-09		Platelet activation	1.5891	0.00785266
	t, df	t=0.4471, df=6			LNP-CTRL	Ccnd1	0.636545		Figure 2F Part 2				Cyp1a2	6351	6096	5501	2052	977	1454	1629	12.5178	12.7192	12.4601	10.8047	9.77945	10.559	10.5088	3539.99	-2.11053	0.193586	-10.9022	1.12451161799421e-27	6.20244410032365e-25		ECM-receptor interaction	1.61417	0.0126044
					LNP-CTNNB1	Ccnd1	0.109071		Drug	Stain	#cells/hpf		Rgn	29504	24721	29894	14034	10319	6370	11484	14.7335	14.7388	14.902	13.5778	13.1788	12.6895	13.3256	18327	-1.56478	0.174818	-8.95089	3.52613897773851e-19	1.07585566418609e-16		Arginine and proline metabolism	1.62607	0.0232483
					LNP-CTNNB1	Ccnd1	0.111749		LNP-CTRL	TUNEL	4.5		Ctnnb1	4242	4056	3889	724	859	658	855	11.9357	12.1315	11.96	9.30319	9.59397	9.41629	9.57974	2259.34	-2.53425	0.115495	-21.9426	1.01927552037478e-106	2.861106385692e-103
					LNP-CTNNB1	Ccnd1	0.14492		LNP-CTRL	TUNEL	4.5		Cyp2f2	8304	8572	8625	15539	11030	15625	15987	12.9046	13.2109	13.1089	13.7248	13.2749	13.9839	13.8028	11853.3	0.639201	0.158346	4.03673	5.42009885816947e-05	0.00174076
					LNP-CTRL	Lect2	1.28639		LNP-CTRL	TUNEL	2.5		Hamp2	34	35	53	367	129	170	262	5.01751	5.31138	5.78867	8.3252	6.86921	7.46979	7.87765	143.981	2.35533	0.318759	7.38907	1.47863440362285e-13	2.66059408395471e-11
					LNP-CTRL	Lect2	0.872564		LNP-CTNNB1	TUNEL	5		Cyp8b1	905	909	1007	1803	1335	2468	2103	9.7083	9.97487	10.0117	10.6182	10.2294	11.3219	10.8771	1495.01	0.912606	0.208455	4.37794	1.19806099791155e-05	0.000493102
					LNP-CTRL	Lect2	0.890899		LNP-CTNNB1	TUNEL	10.5		Cdk1	183	100	120	20	35	28	30	7.40902	6.80214	6.953	4.2035	5.02003	4.90844	4.79779	75.2104	-2.36384	0.272939	-8.66067	4.69000311917479e-18	1.26584988033881e-15
					LNP-CTNNB1	Lect2	0.0779306		LNP-CTNNB1	TUNEL	10.5		Top2a	143	86	95	23	15	27	26	7.05556	6.58665	6.61902	4.39488	3.85574	4.85775	4.5993	60.6776	-2.36219	0.290122	-8.14207	3.88567009310373e-16	8.65640948519219e-14
					LNP-CTNNB1	Lect2	0.0792928						Tcf7	75	55	50	19	26	41	16	6.13431	5.95018	5.70617	4.13361	4.6065	5.44333	3.93558	41.2322	-1.33567	0.365799	-3.65138	0.00026084	0.0064339
					LNP-CTNNB1	Lect2	0.0760627		Unpaired t test				Stmn1	87	44	62	21	24	27	29	6.3456	5.63408	6.01115	4.27015	4.49595	4.85775	4.75067	42.449	-1.4621	0.309246	-4.72794	2.26813252167694e-06	0.00012058
					LNP-CTRL	Rgn	0.768438		P value	0.0684			Tbx3	461	322	203	42	41	50	41	8.73681	8.48026	7.70667	5.23228	5.24178	5.72365	5.23447	170.79	-3.03238	0.25852	-11.7298	8.97123617156986e-32	5.72324089399923e-29
					LNP-CTRL	Rgn	0.939523		P value summary	ns			Mki67	567	306	295	51	69	59	75	9.03476	8.40694	8.24375	5.50559	5.9772	5.95827	6.08826	207.417	-2.72811	0.229008	-11.9127	1.01604608666024e-32	6.79057467917925e-30
					LNP-CTRL	Rgn	1.38511		Significantly different (P < 0.05)?	No			Figure 2J
					LNP-CTNNB1	Rgn	0.313166		One- or two-tailed P value?	Two-tailed			Gene	Nrf2.Bcat.CTRL.562	Nrf2.Bcat.CTRL.563	Nrf2.Bcat.CTRL.568	Nrf2.Bcat.TREAT.566	Nrf2.Bcat.TREAT.567	Nrf2.Bcat.TREAT.572	Nrf2.Bcat.CTRL.562.1	Nrf2.Bcat.CTRL.563.1	Nrf2.Bcat.CTRL.568.1	Nrf2.Bcat.TREAT.566.1	Nrf2.Bcat.TREAT.567.1	Nrf2.Bcat.TREAT.572.1	baseMean	log2FoldChange	lfcsE	stat	pvalue	padj
					LNP-CTNNB1	Rgn	0.368567		t, df	t=2.478, df=4			Glul	34877	18197	3219	2339	3352	2142	14.8425	13.9164	12.8984	11.311	11.3593	10.8491	9512.82	-2.90963	0.407567	-7.13903	9.39899450888651e-13	5.33784563150513e-10
					LNP-CTNNB1	Rgn	0.442884						Lgr5	257	126	62	0	2	3	7.76475	6.75561	7.20981	0	1.36008	1.84083	75.9434	-6.7421	0.759494	-8.87709	6.86294677334645e-19	9.35419645207121e-16
													Axin2	422	217	33	18	11	12	8.47763	7.53428	6.30855	4.36067	3.2658	3.5019	105.022	-4.04366	0.555997	-7.27281	3.52081792230228e-13	2.18130674004455e-10
													Notum	1267	886	214	214	407	381	10.061	9.558	8.99015	7.86642	8.3214	8.36166	512.631	-1.41531	0.307099	-4.60864	4.05314715796504e-06	0.0009692
					Ctnnb1								Lect2	4381	2447	1342	196	250	276	11.8499	11.0224	11.6365	7.74023	7.62112	7.8982	1535.37	-3.79872	0.258267	-14.7085	5.68629460348994e-49	3.87520977227839e-45
					Unpaired t test								Tnfrsf19	167	81	48	21	20	34	7.1464	6.12558	6.84342	4.57299	4.05917	4.91955	62.5065	-2.26323	0.428571	-5.28089	1.28557163228497e-07	3.8938536328987e-05
					P value	0.0007							Sp5	80	26	1	0	1	0	6.09566	4.52923	1.75342	0	0.834706	0	14.8067	-6.60098	1.5371	-4.29443	1.75145084061829e-05	0.00314109
					P value summary	***							Slc1a2	10768	9058	1439	102	146	132	13.1471	12.9101	11.7371	6.80415	6.85037	6.84065	3285.51	-5.90438	0.341733	-17.2778	6.91935968713107e-67	9.43108725355964e-63
					Significantly different (P < 0.05)?	Yes							Slc13a3	601	359	54	12	67	17	8.98655	8.25748	7.01195	3.8104	5.74131	3.96645	163.124	-3.54749	0.580989	-6.10596	1.02186793511152e-09	4.49292256631289e-07
					One- or two-tailed P value?	Two-tailed							Rhbg	1109	603	71	40	86	52	9.86907	9.00375	7.40413	5.47352	6.09551	5.51593	283.189	-3.38359	0.502459	-6.73407	1.6498681912105e-11	8.64911671007658e-09
					t, df	t=9.411, df=4							Oat	17992	17808	2616	1865	2040	1163	13.8876	13.8853	12.5992	10.9844	10.6432	9.96869	6582.88	-2.98741	0.373724	-7.99362	1.31028041822046e-15	1.33618495014795e-12
													Cyp2e1	107837	137438	38482	36241	37968	17111	16.471	16.8334	16.4778	15.2641	14.8605	13.8463	61260.1	-1.8407	0.336016	-5.47802	4.30100281388322e-08	1.46556670883071e-05
					Glul								Ccnd1	2345	1351	323	184	434	348	10.9486	10.166	9.58311	7.64952	8.41378	8.23137	756.089	-2.21947	0.359783	-6.16891	6.87614055926446e-10	3.12405986075915e-07
					Unpaired t test								Nkd1	972	371	61	29	45	29	9.67905	8.30477	7.18652	5.02184	5.1802	4.69827	219.072	-3.81163	0.527026	-7.23234	4.74734775797173e-13	2.8133195626589e-10
					P value	0.0401							Cyp1a2	48347	26298	5213	5790	18119	15197	15.3137	14.4477	13.5939	12.6183	13.7933	13.6752	17416.1	-1.17477	0.422623	-2.77971	0.00544073	0.173264
					P value summary	*							Rgn	28284	27593	17141	6796	7652	8248	14.5402	14.517	15.311	12.8494	12.5499	12.7936	17339.5	-2.10999	0.263017	-8.02224	1.03833627650573e-15	1.17937695406443e-12
					Significantly different (P < 0.05)?	Yes							Ctnnb1	5460	4863	1694	394	734	812	12.1675	12.0129	11.9724	8.74417	9.17014	9.45101	2312.45	-2.91238	0.227724	-12.7891	1.88710459857974e-37	8.57374522621397e-34
					One- or two-tailed P value?	Two-tailed							Cyp2f2	13024	14960	4791	25362	27609	18881	13.4215	13.6339	13.4721	14.7492	14.4009	13.9884	16042.5	0.893347	0.237586	3.76009	0.00016985	0.0183734
					t, df	t=2.996, df=4							Hamp2	23	34	37	429	237	307	4.34865	4.90148	6.47164	8.86668	7.54448	8.05116	167.651	2.81386	0.527669	5.33263	9.67999287536932e-08	3.04004414401191e-05
													Cyp8b1	1803	1927	279	2344	3068	2154	10.5696	10.6779	9.37214	11.3141	11.2317	10.8572	1695.99	0.822534	0.335061	2.45488	0.0140931	0.28799
					Ccnd1								Cdk1	366	142	39	16	55	55	8.27285	6.92658	6.54676	4.19949	5.46245	5.59513	100.55	-2.2821	0.521538	-4.37571	1.21039284802826e-05	0.00225995
					Unpaired t test								Top2a	292	105	18	6	38	59	7.94816	6.49525	5.44917	2.90973	4.94358	5.69439	74.2613	-2.12824	0.699979	-3.04043	0.00236242	0.114184
					P value	0.0158							Tcf7	123	61	11	18	23	19	6.70885	5.72323	4.75954	4.36067	4.24947	4.11717	37.6315	-1.79141	0.546149	-3.28008	0.00103777	0.0683327
					P value summary	*							Stmn1	236	106	14	13	52	79	7.64236	6.50877	5.09601	3.91794	5.38342	6.10846	71.0531	-1.40805	0.649996	-2.16625	0.0302921	0.402855
					Significantly different (P < 0.05)?	Yes							Tbx3	885	482	93	53	73	68	9.54395	8.68133	7.79152	5.87153	5.86282	5.89552	247.701	-3.00246	0.408106	-7.35707	1.87996163512078e-13	1.22018462317601e-10
					One- or two-tailed P value?	Two-tailed							Mki67	451	160	33	3	46	81	8.57326	7.09742	6.30855	2.08997	5.21104	6.14401	112.316	-2.45395	1.15108	-2.13188	0.0330169	0.417316
					t, df	t=4.021, df=4
					Lect2
					Unpaired t test
					P value	0.0022
					P value summary	**
					Significantly different (P < 0.05)?	Yes
					One- or two-tailed P value?	Two-tailed
					t, df	t=6.955, df=4
					Rgn
					Unpaired t test
					P value	0.025
					P value summary	*
					Significantly different (P < 0.05)?	Yes
					One- or two-tailed P value?	Two-tailed
					t, df	t=3.498, df=4

## Sheet: Supplementary Figure 6
	Supplementary Figure 6A				Supplementary Figure 6C			Supplementary Figure 6D
	Drug	Timepoint	LW/BW ratio (%)		Drug	#Ki67cells/hpf		Drug	#TUNELcells/hpf
	LNP-CTRL	1d	6.024		LNP-CTRL	41		LNP-CTRL	2.667
	LNP-CTRL	1d	5.498		LNP-CTRL	31.667		LNP-CTRL	3.333
	LNP-CTRL	1d	5.915		LNP-CTRL	30		LNP-CTRL	4
	LNP-CTNNB1	1d	5.081		LNP-CTNNB1	35.667		LNP-CTNNB1	3.667
	LNP-CTNNB1	1d	5.143		LNP-CTNNB1	28		LNP-CTNNB1	1.667
	LNP-CTNNB1	1d	6.463		LNP-CTNNB1	42.333		LNP-CTNNB1	3.667
	LNP-CTRL	5d	6.22
	LNP-CTRL	5d	8.041		Unpaired t test			Unpaired t test
	LNP-CTRL	5d	7.357		P value	0.8463		P value	0.6876
	LNP-CTNNB1	5d	5.704		P value summary	ns		P value summary	ns
	LNP-CTNNB1	5d	5.863		Significantly different (P < 0.05)?	No		Significantly different (P < 0.05)?	No
	LNP-CTNNB1	5d	5.132		One- or two-tailed P value?	Two-tailed		One- or two-tailed P value?	Two-tailed
	LNP-CTRL	7d	5.263		t, df	t=0.2068, df=4		t, df	t=0.4326, df=4
	LNP-CTRL	7d	5.447
	LNP-CTRL	7d	6.539
	LNP-CTNNB1	7d	4.821
	LNP-CTNNB1	7d	4.454
	LNP-CTNNB1	7d	5.307
	LNP-CTRL	14d	5.049
	LNP-CTRL	14d	6.706
	LNP-CTRL	14d	4.737
	LNP-CTNNB1	14d	4.833
	LNP-CTNNB1	14d	4.699
	LNP-CTNNB1	14d	5.524
	LNP-CTRL	21d	8.241
	LNP-CTRL	21d	7.325
	LNP-CTRL	21d	5.527
	LNP-CTNNB1	21d	4.762
	LNP-CTNNB1	21d	5.894
	LNP-CTNNB1	21d	4.906
	1-day
	Unpaired t test
	P value	0.6288
	P value summary	ns
	Significantly different (P < 0.05)?	No
	One- or two-tailed P value?	Two-tailed
	t, df	t=0.5226, df=4
	5-day
	Unpaired t test
	P value	0.0465
	P value summary	*
	Significantly different (P < 0.05)?	Yes
	One- or two-tailed P value?	Two-tailed
	t, df	t=2.849, df=4
	7-day
	Unpaired t test
	P value	0.1307
	P value summary	ns
	Significantly different (P < 0.05)?	No
	One- or two-tailed P value?	Two-tailed
	t, df	t=1.897, df=4
	14-day
	Unpaired t test
	P value	0.5099
	P value summary	ns
	Significantly different (P < 0.05)?	No
	One- or two-tailed P value?	Two-tailed
	t, df	t=0.7227, df=4
	21-day
	Unpaired t test
	P value	0.1023
	P value summary	ns
	Significantly different (P < 0.05)?	No
	One- or two-tailed P value?	Two-tailed
	t, df	t=2.112, df=4

## Sheet: Supplementary Figure 7
	Supplementary Figure 7C			Supplementary Figure 7D			Supplementary Figure 7E			Supplementary Figure 7F			Supplementary Figure 7G			Supplementary Figure 7H			Supplementary Figure 7I
	Drug	Body weight (g)		Drug	Liver weight (g)		Drug	LW/BW ratio (%)		Drug	%GS Area		Drug	%V5-tag Area		Drug	#Ki67+ Cells/HPF		Drug	#TUNEL+ Cells/HPF
	LNP-CTRL	27.08		LNP-CTRL	2.1321		LNP-CTRL	7.87334		LNP-CTRL	20.9505		LNP-CTRL	15.578		LNP-CTRL	303.2		LNP-CTRL	1.667
	LNP-CTRL	25.506		LNP-CTRL	1.9187		LNP-CTRL	7.52254		LNP-CTRL	17.643		LNP-CTRL	21.207		LNP-CTRL	217.8		LNP-CTRL	0.6
	LNP-CTRL	25.2333		LNP-CTRL	1.8798		LNP-CTRL	7.44968		LNP-CTRL	14.3525		LNP-CTRL	7.9295		LNP-CTRL	171		LNP-CTRL	1.25
	LNP-CTRL	25.9457		LNP-CTRL	2.2002		LNP-CTRL	8.48002		LNP-CTRL	19.067		LNP-CTRL	8.806		LNP-CTRL	197		LNP-CTRL	0.75
	LNP-CTNNB1	28.25		LNP-CTNNB1	1.5		LNP-CTNNB1	5.30973		LNP-CTNNB1	9.4425		LNP-CTNNB1	21.841		LNP-CTNNB1	74.6		LNP-CTNNB1	5
	LNP-CTNNB1	26.5		LNP-CTNNB1	1.65		LNP-CTNNB1	6.22642		LNP-CTNNB1	5.44		LNP-CTNNB1	11.3865		LNP-CTNNB1	87.6		LNP-CTNNB1	1.75
	LNP-CTNNB1	24.5		LNP-CTNNB1	1.55		LNP-CTNNB1	6.32653		LNP-CTNNB1	3.822		LNP-CTNNB1	6.0605		LNP-CTNNB1	79.4		LNP-CTNNB1	3.25
	LNP-CTNNB1	26.35		LNP-CTNNB1	1.8		LNP-CTNNB1	6.83112		LNP-CTNNB1	2.851		LNP-CTNNB1	9.2945		LNP-CTNNB1	137.6		LNP-CTNNB1	5.8
	Unpaired t test			Unpaired t test			Unpaired t test			Unpaired t test			Unpaired t test			Unpaired t test			Unpaired t test
	P value	0.6159		P value	0.0074		P value	0.0057		P value	0.0008		P value	0.7984		P value	0.0074		P value	0.0219
	P value summary	ns		P value summary	**		P value summary	**		P value summary	***		P value summary	ns		P value summary	**		P value summary	*
	Significantly different (P < 0.05)?	No		Significantly different (P < 0.05)?	Yes		Significantly different (P < 0.05)?	Yes		Significantly different (P < 0.05)?	Yes		Significantly different (P < 0.05)?	No		Significantly different (P < 0.05)?	Yes		Significantly different (P < 0.05)?	Yes
	One- or two-tailed P value?	Two-tailed		One- or two-tailed P value?	Two-tailed		One- or two-tailed P value?	Two-tailed		One- or two-tailed P value?	Two-tailed		One- or two-tailed P value?	Two-tailed		One- or two-tailed P value?	Two-tailed		One- or two-tailed P value?	Two-tailed
	t, df	t=0.5288, df=6		t, df	t=3.966, df=6		t, df	t=4.202, df=6		t, df	t=6.268, df=6		t, df	t=0.2670, df=6		t, df	t=3.970, df=6		t, df	t=3.073, df=6

## Sheet: Figure 3
	Figure 3B							Figure 3C										Figure 3F
	Cluster ID	Total Number of Cells Per Cluster	Total Number of Cells LNP-CTRL	Total Number of Cells LNP-CTNNB1	% of total population (LNP-CTRL)	% of total population (LNP-CTNNB1)		Cluster ID	#G1	%G1	#S	%S	#G2M	%G2M	TOTAL Count	TOTAL %		Cluster ID	% of total population (LNP-CTRL)	% of total population (LNP-CTNNB1)
	Dying/Injured Hepatocytes	1268	433	835	0.016126	0.0123158		Dying/Injured Hepatocytes	744	0.586751	296	0.233438	228	0.179811	1268	1		H1: Zone 3 CTNNB1 MUT (GS+)	29	1.2
	Hepatic stellate cells	1931	769	1162	0.0286395	0.0171389		Hepatic stellate cells	927	0.480062	434	0.224754	570	0.295184	1931	1		H2: Zone 3 CV CTNNB1 WT (GS+)	9.7	0
	Kupffer cells	3442	1574	1868	0.0586198	0.027552		Kupffer cells	1777	0.51627	821	0.238524	844	0.245206	3442	1		H3: Zone 3 CTNNB1 WT (GS-)	17.4	1.8
	Erythroid cells	154	96	58	0.00357529	0.00085547		Erythroid cells	51	0.331169	28	0.181818	75	0.487013	154	1		H4: Zone 2/3 CTNNB1 WT (GS-)	10.7	12.1
	Endothelial cells	2884	1456	1428	0.0542252	0.0210623		Endothelial cells	1215	0.42129	789	0.273578	880	0.305132	2884	1		H5: Zone 1 CTNNB1 WT (GS-)	24	19.6
	Low quality hepatocytes	5983	1259	4724	0.0468884	0.0696765		Low quality hepatocytes	2757	0.460806	1313	0.219455	1913	0.319739	5983	1		H6: Reprogrammed Hepatocytes	2.7	46.3
	Reprogrammed Hepatocytes	29450	56	29394	0.00208558	0.433546		Reprogrammed Hepatocytes	14063	0.477521	6212	0.210934	9175	0.311545	29450	1		Hepatic Stellate Cells (HSCs)	3.9	8.3
	Zone 1 CTNNB1 WT (GS-)	6943	5	6938	0.000186213	0.102332		Zone 1 CTNNB1 WT (GS-)	3277	0.471986	1435	0.206683	2231	0.321331	6943	1		Immune	0.4	7.6
	Zone 1/2 CTNNB1 MUT (GS+)	4799	2750	2049	0.102417	0.0302217		Zone 1/2 CTNNB1 MUT (GS+)	1703	0.354866	1268	0.264222	1828	0.380913	4799	1		Enodthelial Cells (ECs)	2.2	3
	Zone 3 CTNNB1 WT and MUT (GS+)	37796	18453	19343	0.687237	0.285299		Zone 3 CTNNB1 WT and MUT (GS+)	15754	0.416817	8467	0.224018	13575	0.359165	37796	1
	TOTAL	94650	26851	67799	1	1		TOTAL	42268	0.446572	21063	0.222536	31319	0.330893	94650	1

## Sheet: Supplementary Figure 10
	Supplementary Figure 10C
	Gene	H1: Zone 3 CTNNB1 MUT (GS+)	H2: Zone 3 CV CTNNB1 WT (GS+)	H3: Zone 3 CTNNB1 WT (GS-)	H4: Zone 2/3 CTNNB1 WT (GS-)	H5: Zone 1 CTNNB1 WT (GS-)	H6: Reprogrammed Hepatocytes	HSCs	Immune	ECs
	ACKR3	3.92963	2.00333	0.609543	0.370769	0.172605	3.9564	4.20673	3.48528	13.9138
	ADAMTSL2	3.18321	16.7218	11.9407	3.32222	0.76432	1.67817	70.9182	0.926198	52.5427
	ADGRE1	23.7129	6.92574	3.73381	19.3984	20.2601	8.68307	16.3402	149.847	4.07607
	ANGPT1	0.635203	0.638941	0.173568	0.262058	0.197654	0.651133	3.47246	0.864378	3.10819
	ANGPT2	1.97551	0.338637	0.237218	0.628988	0.970456	1.96662	2.82491	2.29214	1.06523
	APC	31.9644	20.6857	20.3585	37.5955	38.2742	41.6446	42.997	59.0391	46.9172
	ARG1	30.4025	21.2294	103.073	376.861	472.39	350.267	354.506	324.429	278.454
	ARNT	31.6423	19.4313	23.3105	32.3592	31.0925	40.1812	42.8864	48.3996	41.4488
	ASS1	21.6914	19.8937	110.518	421.979	679.711	150.677	404.226	124.661	388.655
	ATP5A1	522.34	172.626	271.023	666.818	872.078	1149.79	790.761	1210.45	663.004
	AXIN1	25.5091	14.6548	13.2812	20.4268	19.6594	23.6928	25.092	33.463	23.2578
	AXIN2	54.0908	20.9582	3.73758	1.51928	0.776735	2.5381	4.5121	2.8391	7.17817
	B2M	381.868	252.683	348.558	913.145	1055.87	894.065	1130.43	1289.75	855.383
	CCNA1	0.147188	0.282353	0	0.0133092	0	0.0628704	0.00954128	0	0
	CCNB1	0.20612	0.032053	0.0317901	0.0716441	0.114075	0.15541	0.0640832	0.129607	0.100231
	CCND1	126.164	34.1652	44.381	58.3846	21.768	50.0291	44.477	82.396	35.1729
	CCNE1	3.70016	0.97841	0.974262	1.58471	2.88742	3.63685	2.60252	4.62365	1.58817
	CCR4	0.040614	0.0455567	0.0121911	0.0130201	0.0706295	0.268114	0.0409569	0.111217	0
	CD4	1.87467	0.615046	0.902199	2.04878	1.78846	1.26435	2.06859	11.1498	0.578724
	CD68	29.755	7.17483	4.68181	19.0915	20.3477	12.9389	22.2172	204.372	7.80562
	CD8A	0.585864	0.288941	0.0931792	1.14846	0.70307	1.09526	0.727011	3.6189	0.87043
	CDH1	0.00618147	0.028717	0.00634354	0.0136405	0.0404576	0.0274061	0.176501	0.0846954	0.0218951
	CLDN2	22.5359	7.87867	10.4397	19.8522	5.70786	45.221	17.1817	37.5933	12.4297
	CLDN7	0.203754	0.288558	0.141083	0.100358	0.112524	0.228421	0.952969	0.11448	1.75947
	CYP1A2	3834.63	1066.85	440.859	312.395	76.1818	2071.22	547.693	1579.06	316.252
	CYP27A1	183.656	138.604	199.752	225.51	146.554	157.622	162.362	153.284	138.247
	CYP2E1	1578.39	5598.27	6781.13	2807.18	95.0666	588.751	1344.61	214.528	1800.17
	CYP2F2	109.124	45.1226	51.0095	821.678	2360.66	1391.53	1195.53	1429.77	973.279
	CYP7A1	48.1888	14.0057	12.462	11.3269	1.08048	10.3868	6.45413	7.30839	6.99831
	CYP8B1	48.8204	6.01644	23.8571	83.9667	93.5676	179.077	83.1276	147.209	57.1668
	DES	4.53625	4.64486	3.13247	3.36822	2.87376	3.8246	21.2956	8.63545	21.9478
	EFNB2	1.64004	0.321235	0.112241	0.206432	0.458542	1.65941	0.447943	1.45637	1.23231
	ELOVL2	11.0283	16.4482	41.8859	104.948	177.645	25.7123	93.123	19.3586	94.7343
	EPAS1	116.445	75.9612	90.9316	155.69	151.42	163.363	214.704	173.08	246.66
	FABP4	43.0944	39.2996	14.9712	18.2568	7.42712	44.2309	25.9097	43.677	212.316
	FADS1	76.4265	85.2577	115.368	183.919	163.376	91.7047	153.356	91.5411	129.018
	FBP1	103.201	64.2879	171.608	552.446	1030.13	604.436	677.589	533.485	791.711
	FOXP3	0.191984	0.0385085	0.00880532	0.045876	0.0616299	0.298261	0.0552924	0.171316	0.142844
	GLUL	1028.48	762.942	41.0451	33.364	30.9668	98.4056	56.5523	145.187	105.224
	HGF	29.7909	30.9871	30.2101	19.836	9.66261	23.9232	204.898	28.3648	23.2768
	HIF1A	2.06879	0.906728	0.977254	1.86802	1.87171	3.57635	2.74901	5.78335	3.39687
	HNF4A	26.5012	13.4482	15.6246	28.5099	31.3341	31.3861	24.6062	27.8455	20.4941
	HSD17B13	5.35154	1.02501	1.91048	9.96911	19.8831	24.0547	13.6068	21.1219	11.9748
	HTT	27.4629	10.3143	9.73327	17.7106	18.5554	36.6472	24.7322	51.6356	25.546
	IGF1	40.7851	51.2287	107.163	224.323	297.294	66.9804	196.109	103.174	177.259
	IGFALS	0.733016	0.306613	0.512234	1.7798	3.50299	2.37753	1.85405	2.24201	2.4637
	IGFBP1	23.2592	8.22215	4.05191	4.25345	3.43653	5.49346	5.06269	5.0165	5.90764
	IGFBP2	8.27415	7.20102	29.2448	119.555	123.168	10.5395	76.687	8.95255	30.0577
	ITGA2B	2.40848	2.03235	1.58224	2.24094	1.49259	2.22347	9.6373	2.93283	4.52711
	ITGAM	1.31204	0.51049	0.42415	1.29158	0.829505	0.362267	1.107	6.50358	0.998351
	KDR	49.3995	28.4366	33.1884	51.4921	33.1557	69.8613	39.8815	65.5906	37.3084
	KIT	9.0647	17.8631	14.7024	13.7883	2.52532	10.1785	10.2111	7.82086	28.6023
	LECT2	199.669	135.913	62.3387	30.791	4.13712	19.1604	20.9364	16.1544	19.6926
	LGR4	8.98262	2.58894	4.85505	12.3969	15.8214	19.0746	12.1193	15.7597	9.58075
	LGR5	7.36836	3.60789	0.865828	0.139539	0.0861514	0.310789	0.158057	0.255757	0.595813
	LRAT	13.151	17.5934	18.1408	32.8222	18.7371	19.516	117.388	29.1519	49.1179
	LYZ2	4.20259	1.22483	1.33677	6.25849	4.87473	2.32245	7.93662	37.1936	4.23534
	MOGAT1	1.93492	0.400322	0.0598993	0.203296	0.196239	4.77988	1.16351	4.41259	0.581102
	MS4A1	0.505859	0.146859	0.156894	0.517911	0.585557	0.645471	0.777891	2.08601	0.395709
	NGF	5.0682	4.47768	3.232	1.66169	1.54017	7.14916	45.8626	7.47926	14.546
	OAT	190.205	538.371	64.6115	53.1857	19.2789	22.4438	61.5913	31.3895	76.9047
	PECAM1	75.2627	70.3872	35.5712	46.2948	36.5224	83.4472	50.966	92.345	311.054
	PIEZO1	15.1807	10.7926	6.54774	10.298	8.7264	15.2856	19.4177	32.276	34.9656
	PON1	127.051	97.1893	147.663	271.544	200.016	102.371	193.231	77.4744	122.991
	PTPRC	16.1302	5.43161	3.31134	13.6148	12.1642	6.42363	11.5187	115.354	8.42932
	RGN	10.8542	9.32481	11.7375	12.8468	2.78509	5.01265	9.18168	3.89403	6.29401
	RNF43	30.0372	19.8532	12.7699	11.6331	5.44646	10.4265	7.37859	8.10469	11.4887
	RSPO1	0.00577547	0	0	0.00863579	0.0111973	0.0118108	0.0667349	0.10224	0.178713
	RSPO3	3.76182	28.722	8.14372	6.2633	1.08205	2.47721	36.6803	2.3583	90.3063
	SOX9	1.14676	0.454871	0.300864	1.57868	5.32003	2.8607	8.93905	3.08044	10.6734
	TBX3	48.9851	13.1398	4.33088	2.42917	0.445533	7.56356	2.50151	5.82353	2.98183
	TEK	15.1922	20.3823	13.3401	17.5741	12.4051	21.4397	17.3253	16.6885	72.9921
	TERT	3.54073	2.66526	4.83234	6.35608	4.7489	6.98012	5.17253	4.40786	4.36545
	TIE1	21.9216	19.0576	12.1655	16.1867	12.2295	27.766	16.7318	25.4855	71.2894
	TREM1	0.122274	0.138878	0.00441172	0.113523	0.256531	0.112222	0.249827	1.10524	0.0543494
	TREM2	2.9877	1.64337	1.35078	3.34826	1.62184	1.07566	4.17522	11.0029	3.55121
	VTN	352.838	162.449	295.978	934.729	1423.46	993.846	1025.98	851.746	864.999
	VWF	0.755151	22.2571	0.798186	0.717286	0.521273	1.78403	3.95779	2.58207	235.177
	WLS	16.3902	15.2332	10.2295	12.3916	8.16653	15.1754	38.3707	31.146	43.9506
	WNT1	4.1052	3.08024	2.77786	4.10066	3.2875	4.87597	3.06535	7.90038	5.94409
	WNT10A	0.0398698	0	0.012958	0.13323	0.238152	0.186779	0.126612	0.0825282	0.451748
	WNT10B	0.00557266	0	0.0174465	0.0149846	0.0185646	0.00458891	0	0.0436704	0.142005
	WNT11	0.874591	0.549825	0.116057	0.376344	0.293449	1.09458	0.529922	1.43551	0.514079
	WNT16	0.553998	0.143501	0.032451	0.0404368	0.0246742	0.240648	0.162131	0.0528452	0.100657
	WNT2	2.306	12.3467	6.55036	9.45464	1.79725	3.27804	7.04342	1.88855	42.8987
	WNT2B	0.0182061	0	0	0.0148815	0.0289985	0.0725134	0.0758125	0.0875876	0.0725465
	WNT3	0.0968563	0.0628539	0.0178377	0.0256585	0.0228978	0.0158872	0.108509	0.0449653	0.031161
	WNT4	4.17443	1.50366	0.945792	0.754139	0.388603	0.670693	5.9622	0.751393	3.28097
	WNT5A	6.33847	4.57832	1.67685	1.51239	1.62448	5.22246	5.30976	4.35014	8.77517
	WNT5B	9.00342	1.61124	1.12272	2.10926	3.62451	14.7469	3.40314	11.9857	2.90457
	WNT6	0.0218623	0.101328	0.0593915	0.0111582	0.0137616	0.0431353	0.211605	0.0397812	0.149349
	WNT7A	0.0729522	0.0218926	0.0137392	0.0623258	0.00520213	0.195361	0.103457	1.117	0.032379
	WNT7B	0.037197	0	0	0	0	0.0124959	0.0555511	0.0116395	0
	WNT8A	0.00440225	0.026917	0.00641455	0.00539542	0.00725601	0.0079846	0	0	0
	WNT8B	0.00769033	0.0290878	0	0.0118124	0.00844443	0	0.0176281	0	0.139652
	WNT9A	0.0775499	0.134158	0.234383	0.418775	0.686051	0.37156	0.972507	0.46104	0.846129
	WNT9B	2.6943	12.4469	2.21839	2.90634	0.217519	1.58493	2.42981	0.337204	79.3774
	YAP1	46.0326	37.3922	43.5475	55.0095	47.2854	53.6318	64.2123	51.314	69.1769
	ZNRF3	17.8558	11.4086	6.28015	9.19732	9.29447	9.69808	8.66657	9.83347	7.53385
	WNT3A	0	0	0.0176475	0.00857577	0	0.0394888	0.120867	0.0255454	0

[truncated: 23 more sheets: Supplementary Figure 11, Supplementary Figure 12, Supplementary Figure 13, Figure 4, Supplementary Figure 14, Supplementary Figure 15, Figure 5A, Figure 5C, Figure 5D, Figure 5G-N, Supplementary Figure 16A-B, Supplementary Figure 16E-F, Supplementary Figure 17, Supplementary Figure 19, Supplementary Figure 20, Figure 6, Supplementary Figure 22, Supplementary Figure 23, Supplementary Figure 24, Figure 7 …]
